# Supplementary material for: Development and Validation of Machine Learning Algorithms for Prediction of Colorectal Polyps Based on Electronic Health Records
Source: Biomedicines. 2024 Aug 27;12(9):1955. doi: 10.3390/biomedicines12091955 (PMC11429196; doi:10.3390/biomedicines12091955)
Supplement: Supplementary file 1 [file biomedicines-12-01955-s001.zip › Supplementary Table S1.xlsx]

## Sheet: Supplementary Table S1
Supplementary Table S1：Data integrity of the indicators
Variables	Percentage of missing data (%)	Missing data	Data integrity
Sex(M/F),n(%)	0	0	Y
Age(years)	0	0	Y
Height(cm)	5.21563	283	Y
Weight(kg)	5.21563	283	Y
BMI(kg/m2)	5.21563	283	Y
SBP(mmHg)	5.03133	273	Y
DBP(mmHg)	5.03133	273	Y
PP(mmHg)	5.03133	273	Y
ProGRP(pg/mL)	73.6454	3996	N
NSE (ug/L)	71.139	3860	N
CYFRA21-1(ug/L)	70.8441	3844	N
SCC(ng/mL)	70.8994	3847	N
CA15-3(U/mL)	84.9982	4612	N
CA125(U/mL)	84.8691	4605	N
CA19-9(U/mL)	41.8356	2270	N
CA72-4(U/mL)	52.1931	2832	N
CEA(ng/mL)	3.39108	184	Y
AFP(ng/mL)	24.5669	1333	Y
TG(mmol/L)	0.681902	37	Y
TC(mmol/L)	0.681902	37	Y
Lp(a)(nmol/L)	67.582	3667	N
LDL-c(mmol/L)	1.19794	65	Y
HDL-c(mmol/L)	1.19794	65	Y
FINS(μIU/mL)	26.5389	1440	Y
FBG(mmol/L)	1.41909	77	Y
HbA1c(%)	6.98489	379	Y
TC/TG	0.681902	37	Y
TG/HDL-C	1.19794	65	Y
TC/HDL-C	1.19794	65	Y
LDL-C/HDL-C	1.19794	65	Y
GGT/HDL-C	1.43752	78	Y
TyG index	1.56653	85	Y
Ucr(umol/L)	24.8802	1350	Y
UACR(ug/mg)	25.1935	1367	Y
UmAlb(mg/L)	24.8986	1351	Y
UREA(mmol/L)	0.571323	31	Y
Cr(umol/L)	0.571323	31	Y
UA(umol/L)	0.8662	47	Y
TBIL(umol/L)	0.387025	21	Y
IBIL(umol/L)	1.80612	98	Y
DBIL(umol/L)	1.0505	57	Y
HCY(umol/L)	56.4504	3063	N
GGT(U/L)	0.405455	22	Y
ALP(U/L)	1.06893	58	Y
ALT(U/L)	0.313306	17	Y
AST(U/L)	0.88463	48	Y
PAB(mg/L)	72.5028	3934	N
GLB(g/L)	0.479174	26	Y
ALB(g/L)	0.423885	23	Y
TP(g/L)	0.423885	23	Y
DBIL/IBIL	1.80612	98	Y
AST/ALT	0.976778	53	Y
ALB/GLB	0.479174	26	Y
OB	66.8264	3626	N
RDW-SD	0.294877	16	Y
RDW-CV	0.0921489	5	Y
PDW	0.976778	53	Y
PCT	0.976778	53	Y
MPV	0.976778	53	Y
HCT(L/L)	0.0921489	5	Y
MCV(fL)	0.0921489	5	Y
MCHC(g/L)	0.0921489	5	Y
MCH(pg)	0.0921489	5	Y
HGB(g/L)	0.0921489	5	Y
MONO%	0.0921489	5	Y
MONO#(x10^9/L)	0.0921489	5	Y
LYMPH%	0.0921489	5	Y
LYMPH#(x10^9/L)	0.0921489	5	Y
BASO%	0.0921489	5	Y
BASO#(x10^9/L)	0.0921489	5	Y
EO%	0.0921489	5	Y
EO#(x10^9/L)	0.0921489	5	Y
NEUT%	0.0921489	5	Y
NEUT#(x10^9/L)	0.0921489	5	Y
RBC(x10^12/L)	0.0921489	5	Y
PLT(x10^9/L)	0.0921489	5	Y
WBC(x10^9/L)	0.0921489	5	Y
AISI	0.110579	6	Y
SII	0.0921489	5	Y
SIRI	0.110579	6	Y
PHR	1.29008	70	Y
LHR	1.29008	70	Y
MHR	1.30851	71	Y
NHR	1.29008	70	Y
LymphocyteXAlbumin	0.516034	28	Y
NeutrophilXPlatelet	0.0921489	5	Y
PAR	0.516034	28	Y
NPR	0.0921489	5	Y
LMR	0.110579	6	Y
PLR	0.0921489	5	Y
NLR	0.0921489	5	Y
IP(mmol/L)	85.8644	4659	N
Na(mmol/L)	85.7169	4651	N
Mg(mmol/L)	85.8459	4658	N
K(mmol/L)	85.6063	4645	N
Cl(mmol/L)	85.7169	4651	N
Ca(mmol/L)	85.6063	4645	N
ESR(mm/H)	78.216	4244	N
hs-CRP(mg/L)	71.9867	3906	N
RF(IU/mL)	82.676	4486	N
LDH(U/L)	75.8201	4114	N
CK(U/L)	75.8938	4118	N
NT-proBNP(pg/mL)	90.2875	4899	N
D-dimer(ug/mL FEU)	91.8909	4986	N
TT(s)	71.2127	3864	N
PTA(%)	71.2127	3864	N
PT(s)	71.2127	3864	N
INR	71.2127	3864	N
Fbg(g/L)	71.2127	3864	N
APTT(s)	71.2127	3864	N
PGI(ng/mL)	72.1342	3914	N
PGII(ng/mL)	72.1342	3914	N
PGI/PGII	72.2816	3922	N
Note: Data are shown as percentage.Y,yes; N,no
BMI, body mass index; SBP, systolic blood pressure; DBP, diastolic blood pressure; PP, pulse pressure;
CEA, carcino embryonic antigen; AFP, alpha-fetoprotein;
TG, triglyceride; TC, total cholesterol; LDL-C, low density lipoprotein-cholesterol; HDL-C, high density lipoprotein-cholesterol; FINS, fasting blood insulin; FBG, fasting blood glucose; HbA1c, hemoglobin A1c; TyG index, triglyceride glucose index;
Ucr, urine creatinine; UACR, urine albumin-creatinine ratio; UmAlb, urine micro albumin; UREA, carbamide; Cr serum creatinine; UA, uric acid;
TBIL, total bilirubin; IBIL, indirect Bilirubin; DBIL, direct Bilirubin; GGT, gamma glutamyl transferase; ALP, alkaline phosphatase; ALT, alanine aminotransferase; AST, aspartate aminotransferase; GLB, Globulin; ALB, albumin; TP, total protein;
AISI, aggregate index of systemic inflammation, (neutrophil* platelet* monocyte/lymphocyte); SII, systemic inflammation index, (neutrophil* platelet/lymphocyte); SIRI, system inflammation response index, (neutrophil* monocyte/lymphocyte);
PHR, platelet/HDL-C; LHR, lymphocyte/HDL-C; MHR, monocyte/HDL-C; NHR, neutrophil/HDL-C; PAR, platelet/ albumin;
NPR, neutrophil/platelet; LMR, lymphocyte/ monocyte; PLR, platelet-to-lymphocyte ratio; NLR, neutrophil-to-lymphocyte ratio
