# Supplementary material for: Development and Validation of Machine Learning Algorithms for Prediction of Colorectal Polyps Based on Electronic Health Records
Source: Biomedicines. 2024 Aug 27;12(9):1955. doi: 10.3390/biomedicines12091955 (PMC11429196; doi:10.3390/biomedicines12091955)
Supplement: Supplementary file 1 [file biomedicines-12-01955-s001.zip › Supplementary Table S2.xlsx]

## Sheet: Supplementary Table S2
Supplementary Table S2:Comparison of baseline characteristics between Training dateset and Validation dateset in the study
Variables	Cohort 1:Training dateset (n=3798)	Cohort 2:Validation dateset (n=1628)	x2/t	P value
colon polyps,n(%)
with	1723(45.366)	764(46.929)	1.121	0.29
without	2075(54.634)	864(53.071)
Sex(M/F),n(%)
male	2544(66.983)	1084(66.585)	0.081	0.775
female	1254(33.017)	544(33.415)
Age(years),median[IQR]	49.000[40.000,56.000]	50.000[41.000,56.000]	-0.996	0.319
Height(cm),mean(±SD)	166.331±8.071	166.146±7.981	0.755	0.45
Weight(kg),mean(±SD)	68.789±12.647	68.510±12.812	0.719	0.472
BMI(kg/m2),mean(±SD)	24.737±3.410	24.687±3.455	0.476	0.634
SBP(mmHg),mean(±SD)	122.679±16.278	122.807±16.045	-0.26	0.795
DBP(mmHg),mean(±SD)	77.320±11.062	77.175±11.091	0.43	0.667
PP(mmHg),mean(±SD)	45.358±10.461	45.632±10.440	-0.859	0.391
CEA(ng/mL),mean(±SD)	1.979±1.382	1.988±1.468	-0.206	0.837
AFP(ng/mL),mean(±SD)	3.534±6.925	3.410±2.747	0.604	0.546
TG(mmol/L),mean(±SD)	1.748±1.687	1.772±1.678	-0.49	0.624
TC(mmol/L),mean(±SD)	4.791±0.926	4.774±0.909	0.611	0.542
LDL-c(mmol/L),mean(±SD)	2.960±0.792	2.926±0.824	1.407	0.159
HDL-c(mmol/L),mean(±SD)	1.237±0.305	1.242±0.311	-0.53	0.596
FINS(μIU/mL),mean(±SD)	8.309±5.498	8.271±5.642	0.199	0.842
FBG(mmol/L),mean(±SD)	5.412±1.134	5.383±0.912	0.905	0.365
HbA1c(%),mean(±SD)	5.770±0.673	5.741±0.585	1.56	0.119
TC/TG,mean(±SD)	3.825±2.022	3.857±2.060	-0.524	0.601
TG/HDL-c,mean(±SD)	1.649±2.304	1.694±2.316	-0.653	0.514
TC/HDL-c,mean(±SD)	4.066±1.184	4.046±1.159	0.595	0.552
LDL-c/HDL-c,mean(±SD)	2.509±0.825	2.477±0.859	1.306	0.192
GGT/HDL-c,mean(±SD)	34.417±41.550	34.923±40.775	-0.41	0.682
TyG index,mean(±SD)	7860.050±9981.301	7822.893±8365.018	0.131	0.896
Ucr(umol/L),mean(±SD)	17382.784±8293.050	17247.761±8219.612	0.476	0.634
UACR(ug/mg),mean(±SD)	15.112±97.568	13.240±42.654	0.639	0.523
UmAlb(mg/L),mean(±SD)	26.185±152.941	23.064±72.805	0.678	0.498
UREA(mmol/L),mean(±SD)	5.060±1.296	5.042±1.239	0.478	0.633
Cr(umol/L),mean(±SD)	76.390±15.971	76.057±15.339	0.711	0.477
UA(umol/L),mean(±SD)	354.559±94.738	355.105±98.829	-0.191	0.849
TBIL(umol/L),mean(±SD)	12.173±5.186	12.264±5.409	-0.58	0.562
IBIL(umol/L),mean(±SD)	7.982±3.794	8.071±3.982	-0.773	0.439
DBIL(umol/L),mean(±SD)	4.222±1.581	4.246±1.580	-0.519	0.604
GGT(U/L),mean(±SD)	38.139±43.053	38.791±43.799	-0.508	0.612
ALP(U/L),mean(±SD)	70.916±19.730	70.720±20.003	0.332	0.74
ALT(U/L),mean(±SD)	24.807±21.443	24.694±20.257	0.18	0.857
AST(U/L),mean(±SD)	22.645±12.675	22.332±9.936	0.882	0.378
GLB(g/L),mean(±SD)	28.689±3.544	28.603±3.391	0.823	0.411
ALB(g/L),mean(±SD)	46.274±2.474	46.273±2.517	0.014	0.989
TP(g/L),mean(±SD)	74.961±3.936	74.873±3.981	0.752	0.452
DBIL/IBIL,mean(±SD)	0.574±0.328	0.572±0.154	0.264	0.791
AST/ALT,mean(±SD)	1.117±0.453	1.137±0.515	-1.425	0.154
ALB/GLB,mean(±SD)	1.639±0.234	1.642±0.227	-0.423	0.672
RDW-SD,mean(±SD)	42.507±2.892	42.447±2.725	0.706	0.48
RDW-CV,mean(±SD)	12.786±0.996	12.812±1.023	-0.859	0.39
PDW,mean(±SD)	14.246±2.512	14.340±2.450	-1.263	0.207
PCT,mean(±SD)	0.246±0.053	0.245±0.053	0.809	0.418
MPV,mean(±SD)	10.591±1.168	10.649±1.189	-1.646	0.1
HCT(L/L),mean(±SD)	44.434±4.285	44.433±4.384	0.013	0.99
MCV(fL),mean(±SD)	91.285±5.460	91.058±5.465	1.401	0.161
MCHC(g/L),mean(±SD)	332.090±11.384	331.915±12.340	0.489	0.625
MCH(pg),mean(±SD)	30.325±2.149	30.237±2.215	1.368	0.171
HGB(g/L),mean(±SD)	147.688±16.002	147.620±16.528	0.141	0.888
MONO%,mean(±SD)	6.613±1.650	6.551±1.591	1.284	0.199
MONO#(x10^9/L),mean(±SD)	0.384±0.127	0.380±0.129	1.038	0.299
LYMPH%,mean(±SD)	33.340±7.509	33.036±7.496	1.37	0.171
LYMPH#(x10^9/L),mean(±SD)	1.916±0.556	1.895±0.570	1.274	0.203
BASO%,mean(±SD)	0.495±0.285	0.494±0.280	0.065	0.948
BASO#(x10^9/L),mean(±SD)	0.028±0.017	0.028±0.017	0.252	0.801
EO%,mean(±SD)	2.424±1.991	2.414±1.822	0.174	0.862
EO#(x10^9/L),mean(±SD)	0.143±0.132	0.143±0.127	0.042	0.967
NEUT%,mean(±SD)	57.128±8.080	57.505±8.005	-1.579	0.114
NEUT#(x10^9/L),mean(±SD)	3.388±1.189	3.406±1.228	-0.508	0.611
RBC(x10^12/L),mean(±SD)	4.880±0.504	4.893±0.532	-0.897	0.37
PLT(x10^9/L),mean(±SD)	234.774±56.660	232.584±55.982	1.309	0.191
WBC(x10^9/L),mean(±SD)	5.860±1.547	5.853±1.607	0.152	0.879
AISI,mean(±SD)	177.454±148.850	178.760±145.487	-0.298	0.766
SII,mean(±SD)	442.673±248.487	446.344±244.948	-0.501	0.617
SIRI,mean(±SD)	0.739±0.500	0.753±0.540	-0.937	0.349
PHR,mean(±SD)	201.297±69.781	198.961±70.010	1.121	0.262
LHR,mean(±SD)	1.662±0.694	1.636±0.698	1.265	0.206
MHR,mean(±SD)	0.334±0.151	0.331±0.155	0.747	0.455
NHR,mean(±SD)	2.949±1.379	2.949±1.382	-0.006	0.995
LymphocyteXAlbumin,mean(±SD)	88.838±26.579	87.879±27.306	1.205	0.228
NeutrophilXPlatelet,mean(±SD)	812.528±402.782	809.826±402.470	0.226	0.821
PAR,mean(±SD)	5.089±1.260	5.042±1.246	1.256	0.209
NPR,mean(±SD)	0.015±0.006	0.015±0.006	-1.256	0.209
LMR,mean(±SD)	5.338±1.800	5.340±1.826	-0.045	0.964
PLR,mean(±SD)	130.571±44.231	131.090±44.510	-0.396	0.692
NLR,mean(±SD)	1.880±0.837	1.917±0.884	-1.459	0.145
Note: Data are shown as mean ± standard deviation or median (interquartile range) or percentage.
#: blood cell count; BMI, body mass index; SBP, systolic blood pressure; DBP, diastolic blood pressure; PP, pulse pressure;
CEA, carcino embryonic antigen; AFP, alpha-fetoprotein;
TG, triglyceride; TC, total cholesterol; LDL-C, low density lipoprotein-cholesterol; HDL-C, high density lipoprotein-cholesterol; FINS, fasting blood insulin; FBG, fasting blood glucose; HbA1c, hemoglobin A1c; TyG index, triglyceride glucose index;
Ucr, urine creatinine; UACR, urine albumin-creatinine ratio; UmAlb, urine micro albumin; UREA, carbamide; Cr serum creatinine; UA, uric acid;
TBIL, total bilirubin; IBIL, indirect Bilirubin; DBIL, direct Bilirubin; GGT, gamma glutamyl transferase; ALP, alkaline phosphatase; ALT, alanine aminotransferase; AST, aspartate aminotransferase; GLB, Globulin; ALB, albumin; TP, total protein;
AISI, aggregate index of systemic inflammation, (neutrophil* platelet* monocyte/lymphocyte); SII, systemic inflammation index, (neutrophil* platelet/lymphocyte); SIRI, system inflammation response index, (neutrophil* monocyte/lymphocyte);
PHR, platelet/HDL-C; LHR, lymphocyte/HDL-C; MHR, monocyte/HDL-C; NHR, neutrophil/HDL-C; PAR, platelet/ albumin;
NPR, neutrophil/platelet; LMR, lymphocyte/ monocyte; PLR, platelet-to-lymphocyte ratio; NLR, neutrophil-to-lymphocyte ratio
P value < 0.05 was considered significant
