# Supplementary material for: Development and Validation of Machine Learning Algorithms for Prediction of Colorectal Polyps Based on Electronic Health Records
Source: Biomedicines. 2024 Aug 27;12(9):1955. doi: 10.3390/biomedicines12091955 (PMC11429196; doi:10.3390/biomedicines12091955)
Supplement: Supplementary file 1 [file biomedicines-12-01955-s001.zip › Supplementary Table S3.xlsx]

## Sheet: Sheet1
Supplementary Table S3: Comparison of baseline characteristics between colorectal polyps and non-colorectal polyps groups in health examination population
Variables	Cohort 1:Training dateset (n=3798)				Cohort 2:Validation dateset (n=1628)
	colorectal polyps (n=1723)	Non-colorectal polyps (n=n=2075)	x2/t	P value	colorectal polyps (n=764)	Non-colorectal polyps (n=864)	x2/t	P value
Sex(M/F),n(%)
male	1339(77.713)	1205(58.072)	164.199	<0.001	578(75.654)	506(58.565)	53.223	<0.001
female	384(22.287)	870(41.928)			186(24.346)	358(41.435)
Age(years),median[IQR]	51.000[43.000,58.000]	47.000[38.000,54.000]	11.608	<0.001	52.000[44.000,58.000]	47.000[38.000,54.000]	9.265	<0.001
Height(cm),mean(±SD)	167.341±7.745	165.488±8.239	6.951	<0.001	166.904±7.406	165.473±8.402	3.544	<0.001
Weight(kg),mean(±SD)	71.056±12.093	66.897±12.788	10.018	<0.001	70.321±12.456	66.902±12.909	5.273	<0.001
BMI(kg/m2),mean(±SD)	25.267±3.246	24.294±3.480	8.674	<0.001	25.130±3.397	24.293±3.457	4.771	<0.001
SBP(mmHg),mean(±SD)	125.046±16.467	120.701±15.849	8.061	<0.001	124.397±16.460	121.398±15.532	3.673	<0.001
DBP(mmHg),mean(±SD)	79.052±11.127	75.874±10.797	8.686	<0.001	78.434±11.212	76.060±10.861	4.213	<0.001
PP(mmHg),mean(±SD)	45.995±10.654	44.827±10.267	3.346	<0.001	45.963±10.637	45.338±10.253	1.171	0.242
Serum tumor markers
CEA(ng/mL),mean(±SD)	2.159±1.344	1.829±1.396	7.265	<0.001	2.074±1.225	1.911±1.649	2.206	0.028
AFP(ng/mL),mean(±SD)	3.478±3.740	3.582±8.773	-0.402	0.688	3.517±1.763	3.310±3.411	1.309	0.191
Glycolipid metabolites
TG(mmol/L),mean(±SD)	1.954±2.030	1.576±1.312	6.627	<0.001	1.889±1.884	1.669±1.463	2.638	0.008
TC(mmol/L),mean(±SD)	4.825±0.967	4.762±0.889	2.08	0.038	4.767±0.909	4.781±0.909	-0.307	0.759
LDL-C(mmol/L),mean(±SD)	2.977±0.805	2.945±0.780	1.241	0.215	2.915±0.810	2.935±0.837	-0.489	0.625
HDL-C(mmol/L),mean(±SD)	1.187±0.292	1.278±0.310	-9.243	<0.001	1.212±0.306	1.269±0.313	-3.671	<0.001
FINS(μIU/mL),mean(±SD)	8.699±5.916	7.971±5.082	3.474	<0.001	8.686±5.264	7.897±5.938	2.395	0.017
FBG(mmol/L),mean(±SD)	5.570±1.299	5.281±0.955	7.633	<0.001	5.483±1.011	5.295±0.804	4.067	<0.001
HbA1c(%),mean(±SD)	5.868±0.766	5.689±0.571	7.741	<0.001	5.802±0.675	5.685±0.483	3.858	<0.001
Glycolipid metabolites parameter ratio
TC/TG,mean(±SD)	3.476±1.870	4.115±2.097	-9.887	<0.001	3.646±1.989	4.045±2.104	-3.914	<0.001
TG/HDL-C,mean(±SD)	1.901±2.871	1.439±1.665	5.873	<0.001	1.845±2.640	1.560±1.973	2.465	0.014
TC/HDL-C,mean(±SD)	4.252±1.253	3.912±1.100	8.86	<0.001	4.126±1.135	3.973±1.176	2.647	0.008
LDL-C/HDL-C,mean(±SD)	2.611±0.819	2.424±0.820	6.939	<0.001	2.520±0.839	2.438±0.875	1.931	0.054
GGT/HDL-C,mean(±SD)	39.980±50.102	29.771±32.009	7.264	<0.001	36.674±42.072	33.363±39.519	1.622	0.105
TyG index,mean(±SD)	9113.408±12985.090	6810.454±6279.994	6.695	<0.001	8463.506±9463.168	7254.801±7205.916	2.89	0.004
Renal function
Ucr(umol/L),mean(±SD)	17598.490±8178.479	17197.154±8385.953	1.292	0.196	17087.855±7833.361	17391.802±8550.061	-0.644	0.52
UACR(ug/mg),mean(±SD)	19.707±138.090	11.159±35.671	2.188	0.029	13.859±44.099	12.687±41.310	0.475	0.635
UmAlb(mg/L),mean(±SD)	33.313±212.956	20.043±66.237	2.18	0.029	24.413±65.865	21.850±78.505	0.61	0.542
UREA(mmol/L),mean(±SD)	5.172±1.335	4.966±1.255	4.878	<0.001	5.189±1.241	4.911±1.223	4.524	<0.001
Cr(umol/L),mean(±SD)	78.903±15.761	74.299±15.843	8.914	<0.001	78.092±14.684	74.256±15.677	5.079	<0.001
UA(umol/L),mean(±SD)	368.301±91.944	343.079±95.507	8.239	<0.001	365.022±94.235	346.272±101.939	3.831	<0.001
Liver function
TBIL(umol/L),mean(±SD)	12.325±5.252	12.047±5.127	1.643	0.1	12.407±5.483	12.137±5.339	1.003	0.316
IBIL(umol/L),mean(±SD)	8.106±3.842	7.878±3.750	1.832	0.067	8.156±4.019	7.996±3.949	0.804	0.422
DBIL(umol/L),mean(±SD)	4.244±1.667	4.204±1.504	0.769	0.442	4.295±1.657	4.203±1.507	1.166	0.244
GGT(U/L),mean(±SD)	43.200±53.101	33.926±31.787	6.352	<0.001	40.487±48.487	37.299±39.155	1.463	0.144
ALP(U/L),mean(±SD)	72.520±20.618	69.580±18.854	4.559	<0.001	70.971±19.304	70.499±20.596	0.472	0.637
ALT(U/L),mean(±SD)	26.368±22.886	23.508±20.073	4.093	<0.001	24.562±19.530	24.811±20.877	-0.248	0.804
AST(U/L),mean(±SD)	23.201±13.150	22.182±12.247	2.456	0.014	22.063±8.994	22.569±10.694	-1.021	0.307
GLB(g/L),mean(±SD)	28.496±3.498	28.849±3.575	-3.056	0.002	28.337±3.313	28.837±3.442	-2.968	0.003
ALB(g/L),mean(±SD)	46.145±2.446	46.382±2.492	-2.937	0.003	46.110±2.539	46.416±2.489	-2.448	0.014
TP(g/L),mean(±SD)	74.641±3.919	75.228±3.930	-4.58	<0.001	74.441±3.853	75.254±4.052	-4.123	<0.001
Liver function parameter ratio
DBIL/IBIL,mean(±SD)	0.563±0.151	0.584±0.422	-1.971	0.049	0.572±0.163	0.572±0.145	0.092	0.927
AST/ALT,mean(±SD)	1.066±0.418	1.159±0.476	-6.429	<0.001	1.092±0.401	1.177±0.595	-3.412	<0.001
ALB/GLB,mean(±SD)	1.645±0.230	1.634±0.237	1.392	0.164	1.651±0.228	1.634±0.226	1.518	0.129
Blood routine
WBC(x10^9/L),mean(±SD)	6.008±1.531	5.736±1.549	5.402	<0.001	5.988±1.589	5.733±1.612	3.194	0.001
PLT(x10^9/L),mean(±SD)	232.150±54.401	236.957±58.383	-2.62	0.009	229.818±53.757	235.027±57.765	-1.874	0.061
RBC(x10^12/L),mean(±SD)	4.931±0.474	4.837±0.524	5.755	<0.001	4.943±0.513	4.850±0.544	3.539	<0.001
NEUT#(x10^9/L),mean(±SD)	3.484±1.169	3.309±1.200	4.525	<0.001	3.515±1.250	3.310±1.200	3.362	<0.001
NEUT%,mean(±SD)	57.336±8.002	56.955±8.140	1.446	0.148	57.972±7.965	57.093±8.017	2.213	0.027
EO#(x10^9/L),mean(±SD)	0.155±0.142	0.133±0.123	4.97	<0.001	0.151±0.130	0.135±0.124	2.514	0.012
EO%,mean(±SD)	2.560±2.073	2.310±1.913	3.826	<0.001	2.504±1.854	2.334±1.790	1.879	0.06
BASO#(x10^9/L),mean(±SD)	0.030±0.018	0.027±0.017	4.128	<0.001	0.030±0.018	0.027±0.016	4.008	<0.001
BASO%,mean(±SD)	0.501±0.281	0.490±0.289	1.234	0.217	0.516±0.297	0.475±0.263	2.923	0.004
LYMPH#(x10^9/L),mean(±SD)	1.944±0.556	1.894±0.555	2.753	0.006	1.898±0.550	1.892±0.586	0.209	0.834
LYMPH%,mean(±SD)	32.949±7.437	33.666±7.553	-2.934	0.003	32.391±7.422	33.605±7.515	-3.27	0.001
MONO#(x10^9/L),mean(±SD)	0.396±0.126	0.373±0.127	5.472	<0.001	0.393±0.131	0.368±0.126	3.909	<0.001
MONO%,mean(±SD)	6.654±1.609	6.579±1.683	1.393	0.164	6.617±1.597	6.492±1.583	1.578	0.115
HGB(g/L),mean(±SD)	150.450±14.792	145.389±16.595	9.924	<0.001	150.018±15.538	145.502±17.077	5.581	<0.001
MCH(pg),mean(±SD)	30.572±2.001	30.120±2.244	6.484	<0.001	30.422±2.097	30.074±2.301	3.172	0.002
MCHC(g/L),mean(±SD)	333.333±10.987	331.056±11.602	6.164	<0.001	333.304±12.162	330.689±12.365	4.288	<0.001
MCV(fL),mean(±SD)	91.701±5.195	90.939±5.648	4.292	<0.001	91.247±5.159	90.892±5.715	1.308	0.191
HCT(L/L),mean(±SD)	45.115±4.042	43.868±4.398	9.084	<0.001	44.982±4.163	43.947±4.515	4.805	<0.001
MPV,mean(±SD)	10.510±1.162	10.659±1.169	-3.886	<0.001	10.598±1.164	10.693±1.210	-1.601	0.11
PCT,mean(±SD)	0.242±0.051	0.250±0.054	-4.88	<0.001	0.241±0.051	0.248±0.054	-2.611	0.009
PDW,mean(±SD)	14.221±2.502	14.266±2.520	-0.55	0.582	14.261±2.431	14.409±2.464	-1.211	0.226
RDW-CV,mean(±SD)	12.774±0.861	12.796±1.096	-0.714	0.475	12.839±0.954	12.787±1.080	1.014	0.311
RDW-SD,mean(±SD)	42.704±2.861	42.343±2.906	3.832	<0.001	42.640±2.767	42.277±2.677	2.676	0.008
Blood routine parameters ratio
AISI,mean(±SD)	181.886±127.785	173.767±164.240	1.673	0.094	189.095±156.562	169.645±134.309	2.695	0.007
SII,mean(±SD)	442.147±215.600	443.111±272.843	-0.119	0.905	454.775±252.944	438.899±237.414	1.305	0.192
SIRI,mean(±SD)	0.770±0.466	0.714±0.525	3.447	<0.001	0.807±0.589	0.706±0.488	3.749	<0.001
PHR,mean(±SD)	206.436±68.361	197.008±70.659	4.129	<0.001	201.521±69.507	196.678±70.378	1.383	0.167
LHR,mean(±SD)	1.745±0.693	1.593±0.688	6.742	<0.001	1.678±0.685	1.599±0.707	2.264	0.024
MHR,mean(±SD)	0.357±0.153	0.315±0.147	8.633	<0.001	0.349±0.154	0.314±0.153	4.544	<0.001
NHR,mean(±SD)	3.140±1.393	2.788±1.346	7.848	<0.001	3.107±1.386	2.807±1.362	4.367	<0.001
PAR,mean(±SD)	5.045±1.201	5.125±1.306	-1.964	0.05	4.998±1.194	5.081±1.289	-1.346	0.179
NPR,mean(±SD)	0.016±0.006	0.015±0.006	5.7	<0.001	0.016±0.006	0.015±0.006	4.191	<0.001
LMR,mean(±SD)	5.228±1.755	5.429±1.831	-3.454	<0.001	5.174±1.778	5.487±1.855	-3.464	<0.001
PLR,mean(±SD)	127.316±41.929	133.279±45.883	-4.143	<0.001	128.693±40.971	133.208±47.315	-2.043	0.041
NLR,mean(±SD)	1.901±0.769	1.863±0.889	1.398	0.162	1.976±0.933	1.864±0.835	2.562	0.011
Note: Data are shown as mean ± standard deviation or median (interquartile range) or percentage.
#: blood cell count; BMI, body mass index; SBP, systolic blood pressure; DBP, diastolic blood pressure; PP, pulse pressure;
CEA, carcino embryonic antigen; AFP, alpha-fetoprotein;
TG, triglyceride; TC, total cholesterol; LDL-C, low density lipoprotein-cholesterol; HDL-C, high density lipoprotein-cholesterol; FINS, fasting blood insulin; FBG, fasting blood glucose; HbA1c, hemoglobin A1c; TyG index, triglyceride glucose index;
Ucr, urine creatinine; UACR, urine albumin-creatinine ratio; UmAlb, urine micro albumin; UREA, carbamide; Cr serum creatinine; UA, uric acid;
TBIL, total bilirubin; IBIL, indirect Bilirubin; DBIL, direct Bilirubin; GGT, gamma glutamyl transferase; ALP, alkaline phosphatase; ALT, alanine aminotransferase; AST, aspartate aminotransferase; GLB, Globulin; ALB, albumin; TP, total protein;
AISI, aggregate index of systemic inflammation, (neutrophil* platelet* monocyte/lymphocyte); SII, systemic inflammation index, (neutrophil* platelet/lymphocyte); SIRI, system inflammation response index, (neutrophil* monocyte/lymphocyte);
PHR, platelet/HDL-C; LHR, lymphocyte/HDL-C; MHR, monocyte/HDL-C; NHR, neutrophil/HDL-C; PAR, platelet/ albumin;
NPR, neutrophil/platelet; LMR, lymphocyte/ monocyte; PLR, platelet-to-lymphocyte ratio; NLR, neutrophil-to-lymphocyte ratio
P value < 0.05 was considered significant.
