# Supplementary material for: Development and Validation of Machine Learning Algorithms for Prediction of Colorectal Polyps Based on Electronic Health Records
Source: Biomedicines. 2024 Aug 27;12(9):1955. doi: 10.3390/biomedicines12091955 (PMC11429196; doi:10.3390/biomedicines12091955)
Supplement: Supplementary file 1 [file biomedicines-12-01955-s001.zip › Supplementary Table S4.xlsx]

## Sheet: Supplementary Table S3
Supplementary Table S4:The results of the screening of 79 potential indicators
Variables	Percentage of missing data (%)	Data integrity	single-factor analysis (P value)	ROC analysis (AUC)	binary logistic regression (OR value)	Lasso employed
Sex(M/F),n(%)	0	Y	<0.001	0.598	2.518	Y
Age(years),median[IQR]	0	Y	<0.001	0.609	1.471	Y
Height(cm),mean(±SD)	5.21563	Y	<0.001	0.568	1.262	N
Weight(kg),mean(±SD)	5.21563	Y	<0.001	0.602	1.4	N
BMI(kg/m2),mean(±SD)	5.21563	Y	<0.001	0.592	1.338	Y
SBP(mmHg),mean(±SD)	5.03133	Y	<0.001	0.577	1.311	N
DBP(mmHg),mean(±SD)	5.03133	Y	<0.001	0.582	1.34	Y
PP(mmHg),mean(±SD)	5.03133	Y	<0.001	0.53	1.118	N
CEA(ng/mL),mean(±SD)	3.39108	Y	<0.001	0.591	1.338	Y
AFP(ng/mL),mean(±SD)	24.5669	Y	0.688	0.528	NA	N
TG(mmol/L),mean(±SD)	0.681902	Y	<0.001	0.594	1.355	Y
TC(mmol/L),mean(±SD)	0.681902	Y	0.038	0.519	1.07	N
LDL-c(mmol/L),mean(±SD)	1.19794	Y	0.215	0.513	NA	N
HDL-C(mmol/L),mean(±SD)	1.19794	Y	<0.001	0.593	0.734	Y
FINS(μIU/mL),mean(±SD)	26.5389	Y	<0.001	0.545	1.151	N
FBG(mmol/L),mean(±SD)	1.41909	Y	<0.001	0.591	1.367	Y
HbA1c(%),mean(±SD)	6.98489	Y	<0.001	0.587	1.359	Y
TC/TG,mean(±SD)	0.681902	Y	<0.001	0.593	0.716	N
TG/HDL-C,mean(±SD)	1.19794	Y	<0.001	0.603	1.378	Y
TC/HDL-C,mean(±SD)	1.19794	Y	<0.001	0.59	1.369	Y
LDL-c/HDL-c,mean(±SD)	1.19794	Y	<0.001	0.567	1.256	N
GGT/HDL-c,mean(±SD)	1.43752	Y	<0.001	0.605	1.376	N
TyG index,mean(±SD)	1.56653	Y	<0.001	0.605	1.515	Y
Ucr(umol/L),mean(±SD)	24.8802	Y	0.196	0.516	NA	N
UACR(ug/mg),mean(±SD)	25.1935	Y	0.029	0.539	1.234	N
UmAlb(mg/L),mean(±SD)	24.8986	Y	0.029	0.548	1.229	N
UREA(mmol/L),mean(±SD)	0.571323	Y	<0.001	0.545	1.174	N
Cr(umol/L),mean(±SD)	0.571323	Y	<0.001	0.584	1.347	Y
UA(umol/L),mean(±SD)	0.8662	Y	<0.001	0.581	1.31	Y
TBIL(umol/L),mean(±SD)	0.387025	Y	0.1	0.517	NA	N
IBIL(umol/L),mean(±SD)	1.80612	Y	0.067	0.52	NA	N
DBIL(umol/L),mean(±SD)	1.0505	Y	0.442	0.506	NA	N
GGT(U/L),mean(±SD)	0.405455	Y	<0.001	0.592	1.331	N
ALP(U/L),mean(±SD)	1.06893	Y	<0.001	0.545	1.162	N
ALT(U/L),mean(±SD)	0.313306	Y	<0.001	0.559	1.153	N
AST(U/L),mean(±SD)	0.88463	Y	0.014	0.534	1.088	N
GLB(g/L),mean(±SD)	0.479174	Y	0.002	0.535	0.904	N
ALB(g/L),mean(±SD)	0.423885	Y	0.003	0.526	0.908	N
TP(g/L),mean(±SD)	0.423885	Y	<0.001	0.546	0.86	Y
DBIL/IBIL,mean(±SD)	1.80612	Y	0.049	0.531	0.827	N
AST/ALT,mean(±SD)	0.976778	Y	<0.001	0.558	0.807	Y
ALB/GLB,mean(±SD)	0.479174	Y	0.164	0.519	NA	N
RDW-SD,mean(±SD)	0.294877	Y	<0.001	0.542	1.133	N
RDW-CV,mean(±SD)	0.0921489	Y	0.475	0.518	NA	N
PDW,mean(±SD)	0.976778	Y	0.582	0.501	NA	N
PCT,mean(±SD)	0.976778	Y	<0.001	0.546	0.852	Y
MPV,mean(±SD)	0.976778	Y	<0.001	0.538	0.88	Y
HCT(L/L),mean(±SD)	0.0921489	Y	<0.001	0.581	1.349	Y
MCV(fL),mean(±SD)	0.0921489	Y	<0.001	0.543	1.154	N
MCHC(g/L),mean(±SD)	0.0921489	Y	<0.001	0.554	1.228	N
MCH(pg),mean(±SD)	0.0921489	Y	<0.001	0.569	1.252	Y
HGB(g/L),mean(±SD)	0.0921489	Y	<0.001	0.589	1.39	Y
MONO%,mean(±SD)	0.0921489	Y	0.164	0.518	NA	N
MONO#(x10^9/L),mean(±SD)	0.0921489	Y	<0.001	0.559	1.195	Y
LYMPH%,mean(±SD)	0.0921489	Y	0.003	0.53	0.909	Y
LYMPH#(x10^9/L),mean(±SD)	0.0921489	Y	0.006	0.526	1.094	N
BASO%,mean(±SD)	0.0921489	Y	0.217	0.513	NA	N
BASO#(x10^9/L),mean(±SD)	0.0921489	Y	<0.001	0.539	1.145	Y
EO%,mean(±SD)	0.0921489	Y	<0.001	0.541	1.136	N
EO#(x10^9/L),mean(±SD)	0.0921489	Y	<0.001	0.559	1.16	Y
NEUT%,mean(±SD)	0.0921489	Y	0.148	0.516	NA	N
NEUT#(x10^9/L),mean(±SD)	0.0921489	Y	<0.001	0.553	1.16	Y
RBC(x10^12/L),mean(±SD)	0.0921489	Y	<0.001	0.556	1.205	Y
PLT(x10^9/L),mean(±SD)	0.0921489	Y	0.009	0.523	0.918	Y
WBC(x10^9/L),mean(±SD)	0.0921489	Y	<0.001	0.559	1.193	Y
AISI,mean(±SD)	0.110579	Y	0.094	0.537	NA	N
SII,mean(±SD)	0.0921489	Y	0.905	0.509	NA	N
SIRI,mean(±SD)	0.110579	Y	<0.001	0.554	1.123	Y
PHR,mean(±SD)	1.29008	Y	<0.001	0.546	1.145	Y
LHR,mean(±SD)	1.29008	Y	<0.001	0.57	1.25	Y
MHR,mean(±SD)	1.30851	Y	<0.001	0.59	1.33	Y
NHR,mean(±SD)	1.29008	Y	<0.001	0.588	1.298	Y
LymphocyteXAlbumin,mean(±SD)	0.516034	Y	0.042	0.521	1.068	N
NeutrophilXPlatelet,mean(±SD)	0.0921489	Y	0.124	0.525	NA	N
PAR,mean(±SD)	0.516034	Y	0.05	0.516	NA	N
NPR,mean(±SD)	0.0921489	Y	<0.001	0.56	1.206	Y
LMR,mean(±SD)	0.110579	Y	<0.001	0.532	0.893	Y
PLR,mean(±SD)	0.0921489	Y	<0.001	0.538	0.871	Y
NLR,mean(±SD)	0.0921489	Y	0.162	0.525	NA	N
Note: Data are shown as mean ± standard deviation or median (interquartile range) or percentage.Y,yes; N,no; NA, no statistical difference(P value ＞ 0.05)
