# Supplementary material for: Development and Validation of Machine Learning Algorithms for Prediction of Colorectal Polyps Based on Electronic Health Records
Source: Biomedicines. 2024 Aug 27;12(9):1955. doi: 10.3390/biomedicines12091955 (PMC11429196; doi:10.3390/biomedicines12091955)
Supplement: Supplementary file 1 [file biomedicines-12-01955-s001.zip › Supplementary Table S5.xlsx]

## Sheet: Sheet1
Supplementary Table S5:The coefficient values of the lasso regression
	the minimum criteria	the 1-SE criteria
(Intercept)	-1.262	-1.246
Sex	0.624	0.623
Age	0.386	0.314
BMI	0.042	0.031
DBP	0.071	0.03
CEA	0.073	0.028
TG	0.007	0
HDLc	-0.099	-0.057
FBG	0.051	0.025
HbA1c	0.04	0.028
TC/HDLc	0	0
TG/HDLc	0	0
TyGindex	0.072	0.033
UA	0.007	0
Cr	0	0
TP	-0.127	-0.05
AST/ALT	-0.029	0
PCT	0	0
MPV	-0.115	-0.029
HCT	0	0
MCH	0.08	0.023
HGB	0	0
MONO	0	0
LYMPH%	0	0
BASO	0.019	0
EO	0.054	0.009
NEUT	0	0
RBC	0	0
PLT	0	0
WBC	0.032	0
SIRI	0	0
PHR	0	0
LHR	0	0
MHR	0	0
NHR	0.008	0.031
LMR	0	0
NPR	0.015	0
PLR	-0.001	0
